# Supplementary material for: D936Y and Other Mutations in the Fusion Core of the SARS-CoV-2 Spike Protein Heptad Repeat 1: Frequency, Geographical Distribution, and Structural Effect
Source: Molecules. 2021 Apr 30;26(9):2622. doi: 10.3390/molecules26092622 (PMC8124767; doi:10.3390/molecules26092622)
Supplement: Supplementary file 1 [file molecules-26-02622-s001.zip]

Archive with 1 entries (1 files):
- molecules-1167936-SI.pdf
